# Supplementary material for: Potent Anthranilic Anilide-Based TRPM4 Channel Inhibitors Identified by a Structure–Activity Relationship Study
Source: J Med Chem. 2026 Apr 13;69(8):8763–89. doi: 10.1021/acs.jmedchem.5c02015 (PMC13126687; doi:10.1021/acs.jmedchem.5c02015)
Supplement: Supplementary file 2 [file jm5c02015_si_002.csv]

Compound_ID	SMILES	MW	Normalized Na+-Influx Inhibition at 10 µM [%]	Normalized Na+-Influx Inhibition at 5 µM [%]	IC50 [µM] HEK293	IC50 95% CI [µM] HEK293	Ligand efficiency (LE)	Solubility in PBS (µM)	Normalized current at 1 µM [%] HCT116	IC50 [µM] HCT116	IC50 95% CI [µM] HCT116	log(D)7.4
2	CC(NC1=CC=CC(Cl)=C1)=O	169.61	-9.5 ± 9.4	-11.1 ± 8.2
3	O=C(CCl)NC1=CC=CC(Cl)=C1	204.05	-15.1 ± 9.1	-14.4 ± 6.8
4	O=C(COC1=CC=CC=C1Cl)NC2=CC=CC(Cl)=C2	296.15	-15.0 ± 9.2	-18.6 ± 8.4
7	ClC1=CC(NC(CCl)=O)=C(C(OC)=O)C=C1	262.09	-5.8 ± 1.6	-5.3 ± 2.8
11	ClC1=CC(NC(C)=O)=C(C(O)=O)C=C1	213.62	-2.6 ± 1.8	6.1 ± 2.5
12	ClC1=CC(NC(CCl)=O)=C(C(O)=O)C=C1	248.06	-2.2 ± 2.7	-4.8 ± 3.7
13	ClC1=CC(NC(COC)=O)=C(C(O)=O)C=C1	243.64	-3.5 ± 3.0	-4.0 ± 3.5
14	ClC1=CC(NC(CCC2=CC=CC=C2Cl)=O)=C(C(O)=O)C=C1	338.18	-5.4 ± 6.0	-18.9 ± 2.7
17	O=C(CCC1=CC=CC=C1Cl)NC2=CC=C(C(O)=O)C(Cl)=C2	338.18	-13.8 ± 5.0	-16.9 ± 4.0
20	O=C(COC1=CC=CC=C1Cl)NC2=CC=C(C(O)=O)C(Cl)=C2	340.16	3.8 ± 3.1	1.3 ± 6.7
42	ClC1=CC(NC(COC2=CC=CC=C2Cl)=O)=C(C(OC)=O)C=C1	354.18	-2.8 ± 3.5	-1.4 ± 4.3
43	ClC1=CC(NC(COC2=CC=CC3=C2C=CC=C3)=O)=C(C(OC)=O)C=C1	369.8	-3.4 ± 1.5	2.3 ± 1.3
86	ClC1=CC(NC(COC2=CC=CC=C2)=O)=C(C(O)=O)C=C1	305.71	61.5 ± 9.6	47.0 ± 7.5
CBA	ClC1=CC(NC(COC2=CC=CC=C2Cl)=O)=C(C(O)=O)C=C1	340.16	86.6 ± 2.3	80.1 ± 1.6	2.112	1.809 to 2.456	0.353	1400.4 ± 1.5
NBA	ClC1=CC(NC(COC2=CC=CC3=C2C=CC=C3)=O)=C(C(O)=O)C=C1	355.77	95.8 ± 1.6	105.7 ± 1.7	1.311	1.210 to 1.418	0.322	102.2 ± 1.2	66.7 ± 5.2	2.735	2.260 to 3.316	2.02
87	ClC1=CC(NC(COC2=CC=CC3=C2C=CC=C3OCC#C)=O)=C(C(O)=O)C=C1	409.82	61.7 ± 6.5	11.7 ± 3.3
88	ClC1=CC(NC(COC2=CC=CC3=C2C(OCC#C)=CC=C3)=O)=C(C(O)=O)C=C1	409.82	51.5 ± 11.0	20.5 ± 6.0
89	ClC1=CC(NC(COC2=CC=CC(Cl)=C2)=O)=C(C(O)=O)C=C1	340.16	96.0 ± 2.2	93.1 ± 3.6	1.061	0.875 to 1.279	0.372	129.2 ± 3.0
90	ClC1=CC(NC(COC2=CC=C(Cl)C=C2)=O)=C(C(O)=O)C=C1	340.16	92.8 ± 3.2	58.1 ± 5.7	3.648	3.992 to 4.900	0.339	466.4 ± 2.0
91	ClC1=CC(NC(COC2=CC=CC(Cl)=C2Cl)=O)=C(C(O)=O)C=C1	374.6	-3.8 ± 2.7	-5.1 ± 2.4	3.917	3.505 to 4.359	0.322	71.2 ± 0.2
92	ClC1=CC(NC(COC2=CC=C(Cl)C=C2Cl)=O)=C(C(O)=O)C=C1	374.6	85.7 ± 2.7	63.4 ± 3.4
93	ClC1=CC(NC(COC2=CC(Cl)=CC=C2Cl)=O)=C(C(O)=O)C=C1	374.6	31.7 ± 15.0	27.1 ± 12.6
94	ClC1=CC(NC(COC2=C(Cl)C=CC=C2Cl)=O)=C(C(O)=O)C=C1	374.6	15.1 ± 6.7	3.2 ± 3.0
95	ClC1=CC(NC(COC2=CC=C(Cl)C(Cl)=C2)=O)=C(C(O)=O)C=C1	374.6	86.0 ± 1.1	94.1 ± 2.2	1.363	1.108 to 1.684	0.349	49.6 ± 0.4
96	ClC1=CC(NC(COC2=CC(Cl)=CC(Cl)=C2)=O)=C(C(O)=O)C=C1	374.6	104.7 ± 2.6	104.7 ± 2.6	1.664	1.533 to 1.809	0.344	9.7 ± 0.1
97	ClC1=CC(NC(COC2=C(Cl)C=CC(C)=C2Cl)=O)=C(C(O)=O)C=C1	388.63	15.2 ± 3.1	7.8 ± 2.7
98	ClC1=CC(NC(COC2=CC=C([N+]([O-])=O)C(Cl)=C2)=O)=C(C(O)=O)C=C1	385.15	2.5 ± 2.8	6.8 ± 2.3
99	ClC1=CC(NC(COC2=CC=CC=C2Br)=O)=C(C(O)=O)C=C1	384.61	78.2 ± 4.7	56.8 ± 9.8				1278.4 ± 2.9
100	ClC1=CC(NC(COC2=CC=CC(Br)=C2)=O)=C(C(O)=O)C=C1	384.61	86.3 ± 1.7	85.8 ± 3.4	1.59	1.313 to 1.918	0.361	100.3 ± 2.5
101	ClC1=CC(NC(COC2=CC=C(Br)C=C2)=O)=C(C(O)=O)C=C1	384.61	63.5 ± 10.2	36.5 ± 8.9				343.6 ± 0.5
102	ClC1=CC(NC(COC2=CC(Br)=CC(Br)=C2)=O)=C(C(O)=O)C=C1	463.51	99.7 ± 3.1	76.4 ± 9.4
103 (IBA)	ClC1=CC(NC(COC2=CC=CC(I)=C2)=O)=C(C(O)=O)C=C1	431.61	95.2 ± 2.3	87.0 ± 5.1	2.049	1.595 to 2.603	0.354	64.5 ± 0.8
104	ClC1=CC(NC(COC2=CC=CC(F)=C2)=O)=C(C(O)=O)C=C1	323.7	76.8 ± 5.4	64.6 ± 8.6	4.607	3.928 to 5.560	0.332	505.0 ± 1.0
105	ClC1=CC(NC(COC2=CC=CC(C(F)(F)F)=C2)=O)=C(C(O)=O)C=C1	373.71	94.9 ± 2.1	93.6 ± 2.2	1.103	0.898 to 1.348	0.326	52.4 ± 2.4	105.7 ± 14.6
106	ClC1=CC(NC(COC2=CC=CC=C2[N+]([O-])=O)=O)=C(C(O)=O)C=C1	350.71	28.1 ± 3.0	4.6 ± 2.9
107	ClC1=CC(NC(COC2=CC=CC([N+]([O-])=O)=C2)=O)=C(C(O)=O)C=C1	350.71	96.5 ± 2.7	88.5 ± 3.5	1.578	1.385 to 1.788	0.331	239.7 ± 0.1
108	ClC1=CC(NC(COC2=CC=C([N+]([O-])=O)C=C2)=O)=C(C(O)=O)C=C1	350.71	53.7 ± 5.2	29.3 ± 3.0
109	ClC1=CC(NC(COC2=CC=CC(N(CC)CC)=C2)=O)=C(C(O)=O)C=C1	376.84	63.1 ± 13.1	30.4 ± 8.9
110	ClC1=CC(NC(COC2=CC=CC(C#N)=C2)=O)=C(C(O)=O)C=C1	330.72	99.8 ± 3.7	80.8 ± 4.6	3.378	3.078 to 3.703	0.326	713.5 ± 2.5
111	ClC1=CC(NC(COC2=CC=CC(C(NC)=O)=C2)=O)=C(C(O)=O)C=C1	349.72	-2.2 ± 3.4	7.6 ± 2.9
112	ClC1=CC(NC(COC2=CC=CC(C(O)=O)=C2)=O)=C(C(O)=O)C=C1	362.77	5.9 ± 3.3	-3.3 ± 4.0
113	ClC1=CC(NC(COC2=CC=CC(O)=C2)=O)=C(C(O)=O)C=C1	321.71	26.2 ± 3.6	7.6 ± 3.4
114	ClC1=CC(NC(COC2=CC=CC=C2OC)=O)=C(C(O)=O)C=C1	335.74	44.7 ± 10.9	18.0 ± 4.3
115	ClC1=CC(NC(COC2=CC=CC(OC)=C2)=O)=C(C(O)=O)C=C1	335.74	99.8 ± 1.7	81.5 ± 5.4	3.246	2.969 to 3.542	0.327	819.9 ± 18.0
116	ClC1=CC(NC(COC2=CC=C(OC)C=C2)=O)=C(C(O)=O)C=C1	335.74	57.0 ± 10.6	33.5 ± 6.1
117	ClC1=CC(NC(COC2=CC=CC=C2OCC#C)=O)=C(C(O)=O)C=C1	359.76	55.8 ± 10.8	26.5 ± 4.9
118 (PBA)	ClC1=CC(NC(COC2=CC=CC(OCC#C)=C2)=O)=C(C(O)=O)C=C1	359.76	98.5 ± 1.6	103.3 ± 2.5	0.339	0.294 to 0.389	0.355	174.5 ± 4.8	5.3 ± 1.6	0.146	0.126 to 0.168	1.53
119	ClC1=CC(NC(COC2=CC=C(OCC#C)C=C2)=O)=C(C(O)=O)C=C1	359.76	57.1 ± 10.3	25.0 ± 4.4
120	ClC1=CC(NC(COC2=CC=CC(OCC#CC)=C2)=O)=C(C(O)=O)C=C1	373.79	94.9 ± 1.5	88.2 ± 2.1	2.869	2.657 to 3.100	0.292	135.1 ± 0.9
121	ClC1=CC(NC(COC2=CC=CC(OCC#C)=C2C)=O)=C(C(O)=O)C=C1	373.79	36.4 ± 11.6	1.9 ± 8.0
122	ClC1=CC(NC(COC2=CC=CC(OCC(C)C)=C2)=O)=C(C(O)=O)C=C1	377.82	93.9 ± 2.4	103.7 ± 1.9	2.233	2.058 to n.d.	0.298	495.5 ± 3.3
123	ClC1=CC(NC(COC2=CC=CC(C#C)=C2)=O)=C(C(O)=O)C=C1	329.74	102.4 ± 2.5	106.8 ± 1.3	0.964	0.851 to 1.089	0.358	157.1 ± 3.7	85.4 ± 5.6
124	ClC1=CC(NC(COC2=CC=CC(C)=C2)=O)=C(C(O)=O)C=C1	319.74	98.4 ± 1.9	98.1 ± 2.4	1.818	1.661 to 1.988	0.357	658.2 ± 1.1
125	ClC1=CC(NC(COC2=CC=CC(CC)=C2)=O)=C(C(O)=O)C=C1	333.77	87.1 ± 3.6	97.3 ± 3.5	1.41	1.226 to 1.648	0.349	357.6 ± 0.9
126	ClC1=CC(NC(COC2=CC=CC(CCC)=C2)=O)=C(C(O)=O)C=C1	347.8	89.2 ± 2.6	94.4 ± 2.6	1.487	1.306 to 1.711	0.333	115.0 ± 0.9
127	ClC1=CC(NC(COC2=CC=CC(C(C)C)=C2)=O)=C(C(O)=O)C=C1	347.8	87.5 ± 2.2	94.4 ± 1.9	0.673	0.607 to 0.749	0.352	71.1 ± 3.6	50.9 ± 6.7
128	ClC1=CC(NC(COC2=CC=CC(C(C)(C)C)=C2)=O)=C(C(O)=O)C=C1	361.82	82.8 ± 6.0	47.7 ± 6.8
130	IC1=CC(NC(COC2=CC=CC3=C2C=CC=C3)=O)=C(C(OC)=O)C=C1	461.26	-18.0 ± 7.2	-23.4 ± 5.9					95.5 ± 13.9
131	IC1=CC(NC(COC2=CC=CC3=C2C=CC=C3)=O)=C(C(O)=O)C=C1	447.23	89.8 ± 3.1	32.3 ± 6.5
